# Supplementary material for: Recursive evolution of spin-wave multiplets in magnonic crystals of antidot-lattice fractals
Source: Sci Rep. 2021 Nov 19;11:22604. doi: 10.1038/s41598-021-00417-0 (PMC8604906; doi:10.1038/s41598-021-00417-0)
Supplement: Supplementary file 2 — Supplementary Movies. [file 41598_2021_417_MOESM2_ESM.zip]

Archive with 5 entries (5 files):
- C2(4.94 GHz).avi
- C2(5.61 GHz).avi
- Descriptions.docx
- E2(2.93 GHz).avi
- E2(3.65 GHz).avi
